# Supplementary material for: Collectin-11, a complement pattern recognition molecule, mediates pulmonary SARS-CoV-2 neutralization and protection
Source: PLoS Pathog. 2026 May 13;22(5):e1014216. doi: 10.1371/journal.ppat.1014216 (PMC13197076; doi:10.1371/journal.ppat.1014216)
Supplement: S1 Data — (XLSX) [file ppat.1014216.s001.xlsx]

## Sheet: Fig.1A,B,C
Fig. 1A,B,C		Plate 1															Plate 2															Plate 3
Plate read-out
					3	4	5	6	7	8	9	10	11	12				1	2	3	4	5	6	7	8	9			12				1	2	3	4	5	6	7	8	9			12
		A			2.248	2.199	2.042	1.757	1.231	0.732	0.36	0.155	0.058	0.002	Corrected		A	2.433	2.15	1.759	1.342	0.917	0.548	0.346	0.166	0.086			0.001	Corrected															Corrected
		B			2.353	2.536	2.475	2.152	1.766	1.235	0.606	0.3	0.143	0.001	Corrected		B	2.403	2.402	2.269	2.048	1.685	1.191	0.737	0.406	0.2			0.002	Corrected		B	2.553	2.114	1.758	1.327	0.795	0.473	0.244	0.133	0.073			0.004	Corrected
		C			2.068	1.976	1.747	1.44	0.91	0.485	0.203	0.084	0.03	0.001	Corrected		C	2.141	1.958	1.681	1.294	0.863	0.514	0.294	0.16	0.057			0.001	Corrected		C	2.787	2.62	2.699	2.522	2.177	1.736	1.129	0.629	0.304			0.012	Corrected
		D			2.127	1.982	1.664	1.235	0.766	0.434	0.238	0.129	0.069	0.007	Corrected		D	2.306	2.119	1.903	1.626	1.228	0.784	0.448	0.236	0.11			0.005	Corrected		D	2.29	2.001	1.71	1.227	0.745	0.472	0.227	0.115	0.053			0.014	Corrected
		E			2.097	2.07	1.98	1.712	1.384	0.918	0.494	0.198	0.067	0.002	Corrected		E	2.201	2.094	1.939	1.731	1.361	0.966	0.629	0.357	0.189			0.004	Corrected		E	2.316	2.135	2.03	1.84	1.458	0.972	0.529	0.275	0.126			0.006	Corrected
		F			2.107	2.148	2.338	2.097	1.768	1.162	0.615	0.26	0.113	0.002	Corrected		F	2.295	2.284	2.201	1.944	1.607	1.223	0.788	0.466	0.31			0.144	Corrected		F	2.404	2.284	2.112	1.914	1.51	1.036	0.637	0.365	0.184			0.002	Corrected
															Corrected															Corrected		G	2.461	2.4	2.364	2.402	2.16	1.783	1.216	0.618	0.376			0.058	Corrected
															Corrected															Corrected															Corrected
Annotated
	Plate coat	Protein added	Protein concentration ng/ml													Plate coat	Protein added	Protein concentration ng/ml													Plate coat	Protein added	Protein concentration ng/ml
					1000	500	250	125	62.5	31.25	15.625	7.8125	3.90625	Blank				1000	500	250	125	62.5	31.25	15.625	7.8125	3.90625			Blank				1000	500	250	125	62.5	31.25	15.625	7.8125	3.90625			Blank
	Mannan	CL-11			2.248	2.199	2.042	1.757	1.231	0.732	0.36	0.155	0.058	0.002		Mannan	CL-11	2.433	2.15	1.759	1.342	0.917	0.548	0.346	0.166	0.086			0.001
	Mannan	MBL			2.353	2.536	2.475	2.152	1.766	1.235	0.606	0.3	0.143	0.001		Mannan	MBL	2.403	2.402	2.269	2.048	1.685	1.191	0.737	0.406	0.2			0.002		Mannan	CL-11	2.553	2.114	1.758	1.327	0.795	0.473	0.244	0.133	0.073			0.004
	Zymosan	CL-11			2.068	1.976	1.747	1.44	0.91	0.485	0.203	0.084	0.03	0.001		Zymosan	CL-11	2.141	1.958	1.681	1.294	0.863	0.514	0.294	0.16	0.057			0.001		Mannan	MBL	2.787	2.62	2.699	2.522	2.177	1.736	1.129	0.629	0.304			0.012
	Zymosan	MBL			2.127	1.982	1.664	1.235	0.766	0.434	0.238	0.129	0.069	0.007		Zymosan	MBL	2.306	2.119	1.903	1.626	1.228	0.784	0.448	0.236	0.11			0.005		Zymosan	CL-11	2.29	2.001	1.71	1.227	0.745	0.472	0.227	0.115	0.053			0.014
	Spike wt	CL-11			2.097	2.07	1.98	1.712	1.384	0.918	0.494	0.198	0.067	0.002		Spike wt	CL-11	2.201	2.094	1.939	1.731	1.361	0.966	0.629	0.357	0.189			0.004		Zymosan	MBL	2.316	2.135	2.03	1.84	1.458	0.972	0.529	0.275	0.126			0.006
	Spike wt	MBL			2.107	2.148	2.338	2.097	1.768	1.162	0.615	0.26	0.113	0.002		Spike wt	MBL	2.295	2.284	2.201	1.944	1.607	1.223	0.788	0.466	0.31			0.144		Spike wt	CL-11	2.404	2.284	2.112	1.914	1.51	1.036	0.637	0.365	0.184			0.002
																															Spike wt	MBL	2.461	2.4	2.364	2.402	2.16	1.783	1.216	0.618	0.376			0.058

## Sheet: Fig.1D
Fig. 1D		Plate 1															Plate 2															Plate 3															Plate 4
Plate read-out
				2		4												1	2	3	4	5	6										1		3
															Corrected															Corrected															Corrected
															Corrected															Corrected															Corrected		B
															Corrected															Corrected		C	2.73		0.241										Corrected
		D		2.242		0.902									Corrected															Corrected		D	0.038		0.05										Corrected
															Corrected		E	1.885	0.048	0.015	0.014	0.744	0.028							Corrected		E	0.465		0.035										Corrected
															Corrected															Corrected															Corrected
		G		0.126		0.089									Corrected															Corrected															Corrected
															Corrected															Corrected															Corrected
Annotated
				Plate coating															Plate coating															Plate coating															Plate coating
			Added to plate	S protein	NTD													Added to plate	S protein	RBD	NTD												Added to plate	S protein	RBD	NTD													RBD
			CL-11	2.242	0.902													CL-11	1.885	0.015	0.744												CL-11	2.73	0.038	0.465											Added to plate	CL-11	0.011
			CL-11 EDTA	0.126	0.089													CL-11 EDTA	0.048	0.014	0.028												CL-11 EDTA	0.241	0.05	0.035												CL-11 EDTA	0.023
