# Supplementary material for: Collectin-11, a complement pattern recognition molecule, mediates pulmonary SARS-CoV-2 neutralization and protection
Source: PLoS Pathog. 2026 May 13;22(5):e1014216. doi: 10.1371/journal.ppat.1014216 (PMC13197076; doi:10.1371/journal.ppat.1014216)
Supplement: S2 Data — (XLSX) [file ppat.1014216.s002.xlsx]

## Sheet: Fig.2A
Fig. 2A		Plate 1															Plate 2															Plate 3
Plate read-out
			1	2	3	4	5	6	7	8	9	10	11	12				1	2	3	4	5	6	7	8	9	10	11	12				1	2	3	4	5	6	7	8	9	10	11	12
		A	2.368	2.299	2.281	1.918	1.282	0.814	0.297	0.137	0.08	0.075	0.074	0.062	Corrected		A	1.983	2.105	2.03	1.798	1.223	0.558	0.258	0.074	0.026	0.015	0.007	0.006	Corrected															Corrected
		B	2.385	2.275	2.068	1.589	0.866	0.393	0.173	0.104	0.072	0.059	0.097	0.047	Corrected		B	2.029	1.985	1.843	1.435	0.73	0.279	0.093	0.031	0.011	0.007	0.009	0.006	Corrected		B	2.139	1.961	1.841	1.42	0.791	0.311	0.113	0.134	0.022	0.014	0.012	0.043	Corrected
		C	2.38	2.356	2.234	1.767	1.05	0.471	0.201	0.111	0.062	0.056	0.053	0.046	Corrected		C	1.978	1.989	1.863	1.406	0.735	0.284	0.096	0.033	0.015	0.012	0.01	0.008	Corrected		C	2.061	2.013	1.671	1.191	0.588	0.205	0.094	0.03	0.017	0.063	0.013	0.012	Corrected
		D	2.374	2.335	2.143	1.779	1.094	0.484	0.225	0.12	0.14	0.086	0.069	0.055	Corrected		D	1.966	1.916	1.741	1.151	0.532	0.185	0.063	0.022	0.01	0.006	0.007	0.168	Corrected		D	2.038	1.851	1.67	1.168	1.081	0.472	0.167	0.054	0.025	0.019	0.02	0.011	Corrected
		E	2.382	2.361	2.203	2.078	1.659	0.947	0.402	0.179	0.115	0.076	0.061	0.057	Corrected		E	2.055	1.976	1.786	1.29	0.621	0.222	0.075	0.027	0.012	0.02	0.008	0.005	Corrected		E	2.013	1.853	1.606	1.09	0.505	0.186	0.072	0.028	0.014	0.014	0.021	0.011	Corrected
															Corrected															Corrected		F	2.081	1.903	1.747	1.341	0.721	0.294	0.118	0.042	0.021	0.016	0.016	0.013	Corrected
															Corrected															Corrected															Corrected
															Corrected															Corrected															Corrected
Annotated
		Plate coat	Plate coat concentration ng/ml														Plate coat	Plate coat concentration ng/ml														Plate coat	Plate coat concentration ng/ml
			1000	333.333	111.111	37.037	12.3457	4.11523	1.37174	0.457247	0.152416	0.0508053	0.0169351	Blank				1000	333.333	111.111	37.037	12.3457	4.11523	1.37174	0.457247	0.152416	0.0508053	0.0169351	Blank				1000	333.333	111.111	37.037	12.3457	4.11523	1.37174	0.457247	0.152416	0.0508053	0.0169351	Blank
		wt	2.368	2.299	2.281	1.918	1.282	0.814	0.297	0.137	0.08	0.075	0.074	0.062			wt	1.983	2.105	2.03	1.798	1.223	0.558	0.258	0.074	0.026	0.015	0.007	0.006
		BA.5	2.385	2.275	2.068	1.589	0.866	0.393	0.173	0.104	0.072	0.059	0.097	0.047			BA.5	2.029	1.985	1.843	1.435	0.73	0.279	0.093	0.031	0.011	0.007	0.009	0.006			wt	2.139	1.961	1.841	1.42	0.791	0.311	0.113	0.134	0.022	0.014	0.012	0.043
		BA.2.75	2.38	2.356	2.234	1.767	1.05	0.471	0.201	0.111	0.062	0.056	0.053	0.046			BA.2.75	1.978	1.989	1.863	1.406	0.735	0.284	0.096	0.033	0.015	0.012	0.01	0.008			BA.5	2.061	2.013	1.671	1.191	0.588	0.205	0.094	0.03	0.017	0.063	0.013	0.012
		XBB	2.374	2.335	2.143	1.779	1.094	0.484	0.225	0.12	0.14	0.086	0.069	0.055			XBB	1.966	1.916	1.741	1.151	0.532	0.185	0.063	0.022	0.01	0.006	0.007	0.168			BA.2.75	2.038	1.851	1.67	1.168	1.081	0.472	0.167	0.054	0.025	0.019	0.02	0.011
		BQQ	2.382	2.361	2.203	2.078	1.659	0.947	0.402	0.179	0.115	0.076	0.061	0.057			BQQ	2.055	1.976	1.786	1.29	0.621	0.222	0.075	0.027	0.012	0.02	0.008	0.005			XBB	2.013	1.853	1.606	1.09	0.505	0.186	0.072	0.028	0.014	0.014	0.021	0.011
																																BQQ	2.081	1.903	1.747	1.341	0.721	0.294	0.118	0.042	0.021	0.016	0.016	0.013
		Values for calculation for plotting the graph
		Coat concentration ng/ml	wt			BA.5			BA.2.75			XBB			BQQ
		1000	2.368	1.983	2.139	2.385	2.029	2.061	2.38	1.978	2.038	2.374	1.966	2.013	2.382	2.055	2.081
		333.333	2.299	2.105	1.961	2.275	1.985	2.013	2.356	1.989	1.851	2.335	1.916	1.853	2.361	1.976	1.903
		111.111	2.281	2.03	1.841	2.068	1.843	1.671	2.234	1.863	1.67	2.143	1.741	1.606	2.203	1.786	1.747
		37.037	1.918	1.798	1.42	1.589	1.435	1.191	1.767	1.406	1.168	1.779	1.151	1.09	2.078	1.29	1.341
		12.3457	1.282	1.223	0.791	0.866	0.73	0.588	1.05	0.735	1.081	1.094	0.532	0.505	1.659	0.621	0.721
		4.11523	0.814	0.558	0.311	0.393	0.279	0.205	0.471	0.284	0.472	0.484	0.185	0.186	0.947	0.222	0.294
		1.37174	0.297	0.258	0.113	0.173	0.093	0.094	0.201	0.096	0.167	0.225	0.063	0.072	0.402	0.075	0.118
		0.457247	0.137	0.074	0.134	0.104	0.031	0.03	0.111	0.033	0.054	0.12	0.022	0.028	0.179	0.027	0.042
		0.152416	0.08	0.026	0.022	0.072	0.011	0.017	0.062	0.015	0.025	0.14	0.01	0.014	0.115	0.012	0.021
		0.050805	0.075	0.015	0.014	0.059	0.007	0.063	0.056	0.012	0.019	0.086	0.006	0.014	0.076	0.02	0.016
		0.016935	0.074	0.007	0.012	0.097	0.009	0.013	0.053	0.01	0.02	0.069	0.007	0.021	0.061	0.008	0.016
		Blank	0.062	0.006	0.043	0.047	0.006	0.012	0.046	0.008	0.011	0.055	0.168	0.011	0.057	0.005	0.013
		Calculation of % binding relative to binding at 1000 ng/ml coat
		Coat concentration ng/ml	wt			BA.5			BA.2.75			XBB			BQQ
		1000	1	1	1	1	1	1	1	1	1.00446	1	1	1	1	1	1
		333.333	0.970078	1.06171	0.915076	0.952951	0.97825	0.976574	0.989717	1.00558	0.911794	0.983182	0.972191	0.92008	0.990968	0.961463	0.913926
		111.111	0.962272	1.02377	0.857824	0.864414	0.908057	0.809663	0.937446	0.941624	0.822101	0.900388	0.874861	0.796703	0.923011	0.86878	0.838491
		37.037	0.804857	0.906424	0.656966	0.659538	0.706377	0.575403	0.737361	0.709645	0.57334	0.743424	0.546719	0.538961	0.869247	0.626829	0.642166
		12.3457	0.529055	0.615579	0.35687	0.350299	0.357884	0.281113	0.430163	0.369036	0.530228	0.448038	0.202447	0.246753	0.689032	0.300488	0.34236
		4.11523	0.326106	0.279211	0.127863	0.14799	0.134948	0.0941923	0.182091	0.140102	0.228444	0.184994	0.00945495	0.0874126	0.382796	0.105854	0.13588
		1.37174	0.101908	0.127466	0.0333969	0.0538922	0.0430054	0.0400195	0.0664096	0.0446701	0.0773043	0.0733075	-0.0583982	0.0304695	0.148387	0.0341463	0.0507737
		0.457247	0.0325239	0.0343955	0.043416	0.0243798	0.0123579	0.00878477	0.0278492	0.0126904	0.0213082	0.0280293	-0.0812013	0.00849151	0.0524731	0.0107317	0.0140232
		0.152416	0.00780572	0.0101163	-0.0100191	0.0106929	0.00247158	0.00244021	0.00685518	0.0035533	0.00693756	0.0366537	-0.0878754	0.0014985	0.0249462	0.00341463	0.00386847
		0.050805	0.00563747	0.00455235	-0.0138359	0.00513259	0.000494315	0.0248902	0.00428449	0.00203046	0.00396432	0.0133678	-0.0901001	0.0014985	0.00817204	0.00731707	0.00145068
		0.016935	0.00520382	0.000505817	-0.0147901	0.0213858	0.00148295	0.000488043	0.00299914	0.00101523	0.00445986	0.00603708	-0.0895439	0.004995	0.00172043	0.00146341	0.00145068
		Blank	0	0	0	0	0	0	0	0	0	0	0	0	0	0	0

## Sheet: Fig.2B,C
Fig. 2B,C		Plate 1															Plate 2															Plate 3
Plate read-out
			1	2	3	4	5	6	7	8	9	10	11					1	2	3	4	5	6	7	8	9	10	11	12				1	2	3	4	5	6	7	8	9	10	11
															Corrected															Corrected															Corrected
															Corrected															Corrected															Corrected
		C	2.053	2.03	1.913	1.921	1.939	1.939	1.86	1.867	1.873	1.88	1.886		Corrected		C	2.055	2.057	1.95	1.936	2.066	2.031	1.914	1.957	2.024	1.817	2.076		Corrected		C	2.123	2.036	1.991	1.989	2.022	1.992	1.903	1.966	2.036	2.078	2.104		Corrected
		D	1.814	1.805	1.902	1.901	1.81	1.89	1.774	1.935	1.667	0.109	1.879		Corrected		D	1.979	1.909	1.949	1.949	1.855	2.026	1.852	1.961	1.769	0.13	2.015		Corrected		D	2.074	1.909	2.002	1.989	1.908	1.953	1.829	2.028	1.823	0.068	2.068		Corrected
		E	0.278	0.346	0.327	0.284	0.303	0.328	0.388	0.327	0.324	0.333	0.347		Corrected		E	0.302	0.301	0.323	0.304	0.295	0.276	0.346	0.33	0.348	0.388	0.342		Corrected		E	0.196	0.193	0.239	0.227	0.179	0.162	0.298	0.214	0.19	0.209	0.334		Corrected
		F	0.458	0.37	0.375	0.386	0.343	0.916	0.348	0.529	0.645	0.529	0.364		Corrected		F	0.326	0.31	0.357	0.488	0.403	0.468	0.337	0.419	0.378	0.371	0.549		Corrected		F	0.212	0.2	0.197	0.221	0.222	0.21	0.169	0.304	0.172	0.15	0.307		Corrected
															Corrected															Corrected															Corrected
															Corrected															Corrected															Corrected
Annotated
	Plate 1
		Spike variant	N61Q	N74Q	N122Q	N149Q	N165Q	N234Q	N282Q	N61Q+ N122Q+ N234Q	N603Q	N709Q	N801Q	N1074Q	N603Q+ N709Q	N603Q+ N801Q	N603Q+ N1074Q	N709Q+N1074Q	N801Q+ N1074Q	N603Q+ N709Q-N1074Q	N603Q+ N801Q-N1074Q	wt	delta	No Spike
		CL-11 Calcium	1.805	1.901	1.902	1.935	1.667	1.89	1.814	1.81	2.053	2.03	1.921	1.939	1.939	1.86	1.88	1.873	1.867	1.886	1.913	1.774	1.879	0.109
		CL-11 10 mM EDTA	0.37	0.386	0.375	0.645	0.529	0.916	0.458	0.343	0.278	0.346	0.284	0.303	0.328	0.388	0.333	0.327	0.324	0.347	0.327	0.348	0.364	0.529
	Plate 2
		Spike variant	N61Q	N74Q	N122Q	N149Q	N165Q	N234Q	N282Q	N61Q+ N122Q+ N234Q	N603Q	N709Q	N801Q	N1074Q	N603Q+ N709Q	N603Q+ N801Q	N603Q+ N1074Q	N709Q+N1074Q	N801Q+ N1074Q	N603Q+ N709Q-N1074Q	N603Q+ N801Q-N1074Q	wt	delta	No Spike
		CL-11 Calcium	1.909	1.949	1.949	1.769	1.961	2.026	1.979	1.855	2.055	2.057	1.936	2.066	2.031	1.914	1.817	2.024	1.957	2.076	1.95	1.852	2.015	0.13
		CL-11 10 mM EDTA	0.31	0.488	0.357	0.378	0.419	0.468	0.326	0.403	0.302	0.301	0.304	0.295	0.276	0.346	0.388	0.348	0.33	0.342	0.323	0.337	0.549	0.371
	Plate 3
		Spike variant	N61Q	N74Q	N122Q	N149Q	N165Q	N234Q	N282Q	N61Q+ N122Q+ N234Q	N603Q	N709Q	N801Q	N1074Q	N603Q+ N709Q	N603Q+ N801Q	N603Q+ N1074Q	N709Q+N1074Q	N801Q+ N1074Q	N603Q+ N709Q-N1074Q	N603Q+ N801Q-N1074Q	wt	delta	No Spike
		CL-11 Calcium	1.909	1.989	2.002	1.823	2.028	1.953	2.074	1.908	2.123	2.036	1.989	2.022	1.992	1.903	2.078	2.036	1.966	2.104	1.991	1.829	2.068	0.068
		CL-11 10 mM EDTA	0.2	0.221	0.197	0.172	0.304	0.21	0.212	0.222	0.196	0.193	0.227	0.179	0.162	0.298	0.209	0.19	0.214	0.334	0.239	0.169	0.307	0.15
