# Supplementary material for: Collectin-11, a complement pattern recognition molecule, mediates pulmonary SARS-CoV-2 neutralization and protection
Source: PLoS Pathog. 2026 May 13;22(5):e1014216. doi: 10.1371/journal.ppat.1014216 (PMC13197076; doi:10.1371/journal.ppat.1014216)
Supplement: S3 Data — (XLSX) [file ppat.1014216.s003.xlsx]

## Sheet: Fig.3A,B
Fig. 3A,B		Plate 1															Plate 2															Plate 3
Plate read-out
				2	3	4		6	7	8												5	6	7	8													6	7
		A		0.8	0.085	0.387		0.59	0.083	0.029					Corrected		A					0.813	0.914	0.558	0.565					Corrected		A						0.754	0.479						Corrected
															Corrected		B					0.116	0.095	0.078	0.075					Corrected		B						0.064	0.064						Corrected
															Corrected		C					0.412	0.435	0.023	0.022					Corrected		C						0.309	0.103						Corrected
															Corrected		D					0.595	0.568	0.021	0.02					Corrected		D						0.296	0.084						Corrected
		E			0.474	0.473			0.083	0.118					Corrected		E					0.521	0.501	0.061	0.06					Corrected		E						0.272	0.066						Corrected
															Corrected															Corrected															Corrected
															Corrected															Corrected															Corrected
															Corrected															Corrected															Corrected
Annotated																	Tech repeat 1	Tech repeat 2	Tech repeat 1	Tech repeat 2
Orange/yellow values		Plate coat	Spike				Mannan									Plate coat	Spike	Spike	Mannan	Mannan											Plate coat	Spike	Mannan
explained below			0.8	0.085	0.387		0.59	0.083	0.029								0.813	0.914	0.558	0.565												0.754	0.479
																	0.116	0.095	0.078	0.075												0.064	0.064
																	0.412	0.435	0.023	0.022												0.309	0.103
																	0.595	0.568	0.021	0.02												0.296	0.084
				0.474	0.473			0.083	0.118								0.521	0.501	0.061	0.06												0.272	0.066
		Plate coat: Spike (Fig. 3A)					Plate coat: Mannan (Fig. 3B)										Plate coat: Spike (Fig. 3A)					Plate coat: Mannan (Fig. 3B)										Plate coat: Spike (Fig. 3A)					Plate coat: Mannan (Fig. 3B)
		rCL-11+ MASP2+ C4	rCL-11+ C4	MASP2+ C4	rCL-11 EDTA+ MASP2+ C4	rCL-11+ MASP2 EDTA+ C4	rCL-11+ MASP2+ C4	rCL-11+ C4	MASP2+ C4	rCL-11 EDTA+ MASP2+ C4	rCL-11+ MASP2 EDTA+ C4						rCL-11+ MASP2+ C4	rCL-11+ C4	MASP2+ C4	rCL-11 EDTA+ MASP2+ C4	rCL-11+ MASP2 EDTA+ C4	rCL-11+ MASP2+ C4	rCL-11+ C4	MASP2+ C4	rCL-11 EDTA+ MASP2+ C4	rCL-11+ MASP2 EDTA+ C4						rCL-11+ MASP2+ C4	rCL-11+ C4	MASP2+ C4	rCL-11 EDTA+ MASP2+ C4	rCL-11+ MASP2 EDTA+ C4	rCL-11+ MASP2+ C4	rCL-11+ C4	MASP2+ C4	rCL-11 EDTA+ MASP2+ C4	rCL-11+ MASP2 EDTA+ C4
		Spike	No Masp2	No Cl-11	CL-11 EDTA	MASP2-EDTA	Mannan	No Masp2	No Cl-11	CL-11 EDTA	MASP2-EDTA						Spike	No Masp2	No Cl-11	CL-11 EDTA	MASP2-EDTA	Mannan	No Masp2	No Cl-11	CL-11 EDTA	MASP2-EDTA						Spike	No Masp2	No Cl-11	CL-11 EDTA	MASP2-EDTA	Mannan	No Masp2	No Cl-11	CL-11 EDTA	MASP2-EDTA
	CL-11: 10 µg/ml	0.8	0.085	0.474	0.387	0.473	0.59	0.083	0.083	0.029	0.118					CL-11: 10 µg/ml	0.8635	0.1055	0.4235	0.5815	0.511	0.5615	0.0765	0.0225	0.0205	0.0605	**				CL-11: 10 µg/ml	0.754	0.064	0.309	0.296	0.272	0.479	0.064	0.103	0.084	0.066
																	** average of Technical replicate 1 and 2

## Sheet: Fig.3C,D
Fig. 3C,D
				Plate 1																				Plate 2																				Plate 3
Plate read-out					1	2	3	4	5	6	7	8	9	10	11	12											3	4	5	6	7	8	9	10	11	12											3	4	5
				A	0.292	0.265	0.304	0.307	0.166	0.111	0.096	0.135					Corrected							A			1.546	1.138	0.76	0.498	0.358	0.316	0.322	0.292	0.304	0.315	Corrected							A			1.434	1.203	0.937
				B	0.954	0.699	0.879	0.806	0.347	0.227	0.201	0.2					Corrected							B			0.284	0.254	0.222	0.171	0.134	0.105	0.07	0.057	0.045	0.07	Corrected							B			2.067	1.831	1.402
				C	2.379	1.895	1.779	1.851	0.754	0.888	0.714	0.436					Corrected							C			2.132	1.432	0.986	0.696	0.434	0.42	0.355	0.341	0.329	0.388	Corrected							C			2.626	2.502	2.175
				D	0.89	0.568	0.227	0.134	0.078	0.072	0.068	0.072					Corrected																				Corrected							D
				E	2.681	2.228	1.289	1.03	0.943	0.832	0.85	0.81					Corrected							E			2.87	2.343	1.859	1.233	1.017	0.784	0.855	0.933	0.995	0.938	Corrected							E			1.825	1.351	0.927
				F	2.982	2.469	2.096	1.017	0.706	0.641	0.542	0.584					Corrected							F			2.555	2.339	2.122	1.885	1.437	1.208	1.092	0.998	0.949	1.007	Corrected							F			2.471	2.265	1.918
				G	0.107	0.086	0.087	0.101	0.203	0.193	0.184	0.191	0.493	0.708	0.648	0.617	Corrected							G			3.391	3.245	2.84	2.481	2.02	1.534	1.352	1.243	1.105	1.096	Corrected							G			3.25	2.796	2.341
				H	0.085	0.084	0.079	0.074	0.907	0.901	0.895	0.875	0.597	0.599	0.568	0.473	Corrected																				Corrected							H
																											3	4	5	6	7	8	9	10	11	12											3	4	5
																								A			1.708	1.787	1.795	1.481	1.167	0.929	0.91	1	0.974	0.822	Corrected							A			1.595	1.357	1.065
																								B			2.231	2.094	1.877	1.425	0.919	0.544	0.359	0.288	0.292	0.312	Corrected							B			2.176	1.923	1.639
																								C			2.982	2.854	2.657	2.312	1.595	1.332	1.156	1.182	1.161	1.218	Corrected							C			2.462	2.514	2.253
																																					Corrected							D
																								E			3.037	2.456	1.94	1.306	0.895	0.748	0.724	0.831	0.78	0.706	Corrected							E			2.802	2.716	2.132
																								F			2.63	2.436	2.16	1.851	1.495	1.222	1.045	1.035	0.97	1.02	Corrected							F			2.583	2.493	2.086
																								G			3.285	3.133	2.822	2.745	1.755	1.368	1.259	1.21	1.091	0.987	Corrected							G			3.323	3.149	2.859
																																					Corrected							H
Annotated
																								Technical rep. 1																				Technical rep. 1
		2% MBL defect serum														Blank (no CL_11)							2% MBL defect serum	µg/ml			8	4	2	1	0.5	0.25	0.125	0.0625	Blank	Blank							2% MBL defect serum	µg/ml			8	4	2
		µg/ml	8	4	2	1	0.5	0.25	0.125	0.0625														C4			1.546	1.138	0.76	0.498	0.358	0.316	0.322	0.292	0.304	0.315								C4			1.434	1.203	0.937
		C4	0.292	0.265	0.304	0.307	0.166	0.111	0.096	0.135						0.107	0.086	0.087	0.101					C3			0.284	0.254	0.222	0.171	0.134	0.105	0.07	0.057	0.045	0.07								C3			2.067	1.831	1.402
		C3	0.954	0.699	0.879	0.806	0.347	0.227	0.201	0.2						0.203	0.193	0.184	0.191					TCC			2.132	1.432	0.986	0.696	0.434	0.42	0.355	0.341	0.329	0.388								TCC			2.626	2.502	2.175
		TCC	2.379	1.895	1.779	1.851	0.754	0.888	0.714	0.436						0.493	0.708	0.648	0.617
																							10% MBL defect serum	C4			2.87	2.343	1.859	1.233	1.017	0.784	0.855	0.933	0.995	0.938							10% MBL defect serum	C4			1.825	1.351	0.927
																								C3			2.555	2.339	2.122	1.885	1.437	1.208	1.092	0.998	0.949	1.007								C3			2.471	2.265	1.918
		10% MBL defect serum																						TCC			3.391	3.245	2.84	2.481	2.02	1.534	1.352	1.243	1.105	1.096								TCC			3.25	2.796	2.341
		µg/ml	8	4	2	1	0.5	0.25	0.125	0.0625
		C4	0.89	0.568	0.227	0.134	0.078	0.072	0.068	0.072						0.085	0.084	0.079	0.074
		C3	2.681	2.228	1.289	1.03	0.943	0.832	0.85	0.81						0.907	0.901	0.895	0.875					Technical rep. 2																				Technical rep. 2
		TCC	2.982	2.469	2.096	1.017	0.706	0.641	0.542	0.584						0.597	0.599	0.568	0.473					µg/ml			8	4	2	1	0.5	0.25	0.125	0.0625	Blank	Blank								µg/ml			8	4	2
																							2% MBL defect serum	C4			1.708	1.787	1.795	1.481	1.167	0.929	0.91	1	0.974	0.822							2% MBL defect serum	C4			1.595	1.357	1.065
																								C3			2.231	2.094	1.877	1.425	0.919	0.544	0.359	0.288	0.292	0.312								C3			2.176	1.923	1.639
																								TCC			2.982	2.854	2.657	2.312	1.595	1.332	1.156	1.182	1.161	1.218								TCC			2.462	2.514	2.253
																							10% MBL defect serum	C4			3.037	2.456	1.94	1.306	0.895	0.748	0.724	0.831	0.78	0.706							10% MBL defect serum	C4			2.802	2.716	2.132
																								C3			2.63	2.436	2.16	1.851	1.495	1.222	1.045	1.035	0.97	1.02								C3			2.583	2.493	2.086
																								TCC			3.285	3.133	2.822	2.745	1.755	1.368	1.259	1.21	1.091	0.987								TCC			3.323	3.149	2.859
																								** the final value of "plate 2" is average of Technical replicate 1 and 2																				** the final value of "plate 3" is average of Technical replicate 1 and 2
[truncated: 8 more columns]

## Sheet: Fig.3E
Fig. 3E
	Total factor D											Active factor D											Final panel
