# Supplementary material for: Collectin-11, a complement pattern recognition molecule, mediates pulmonary SARS-CoV-2 neutralization and protection
Source: PLoS Pathog. 2026 May 13;22(5):e1014216. doi: 10.1371/journal.ppat.1014216 (PMC13197076; doi:10.1371/journal.ppat.1014216)
Supplement: S4 Data — (XLSX) [file ppat.1014216.s004.xlsx]

## Sheet: Fig.4A
Fig. 4A		Plate 1															Plate 2															Plate 3
Plate read-out
			1	2	3	4	5	6	7	8	9	10	11	12				1	2	3	4	5	6	7	8	9	10	11	12				1	2	3	4	5	6	7	8	9	10	11	12
															Corrected															Corrected															Corrected
															Corrected															Corrected															Corrected
		C	0.36	0.724	1.199	1.496	1.579	1.561	1.595	1.552	1.588	1.632	1.632	1.614	Corrected		C	0.304	0.634	1.17	1.355	1.374	1.464	1.523	1.535	1.591	1.493	1.476	1.57	Corrected		C	0.856	1.058	1.336	1.697	1.892	1.978	2.014	2.014	2.079	2.039	1.62	2.082	Corrected
		D	0.493	0.556	0.884	1.242	1.269	1.589	1.618	1.471	1.513	1.609	1.549	1.632	Corrected		D	0.537	0.709	1.034	1.361	1.429	1.488	1.49	1.471	1.597	1.573	1.507	1.54	Corrected		D	0.651	0.607	1.197	1.72	1.891	1.986	2.053	2.064	2.109	2.092	2.045	2.166	Corrected
															Corrected															Corrected															Corrected
															Corrected															Corrected															Corrected
															Corrected															Corrected															Corrected
															Corrected															Corrected															Corrected
Annotated
	Plate coating	Protein pre-incubated with Spike, ng/mL														Plate coating	Protein pre-incubated with Spike, ng/mL														Plate coating	Protein pre-incubated with Spike, ng/mL
			20000	5000	1250	312.5	78.125	19.5312	4.88281	1.2207	0.305176	0.0762939	0.0190735	Blank				20000	5000	1250	312.5	78.125	19.5312	4.88281	1.2207	0.305176	0.0762939	0.0190735	Blank				20000	5000	1250	312.5	78.125	19.5312	4.88281	1.2207	0.305176	0.0762939	0.0190735	Blank
	ACE2	CL-11	0.36	0.724	1.199	1.496	1.579	1.561	1.595	1.552	1.588	1.632	1.632	1.614		ACE2	CL-11	0.304	0.634	1.17	1.355	1.374	1.464	1.523	1.535	1.591	1.493	1.476	1.57		ACE2	CL-11	0.856	1.058	1.336	1.697	1.892	1.978	2.014	2.014	2.079	2.039	1.62	2.082
	ACE2	MBL	0.493	0.556	0.884	1.242	1.269	1.589	1.618	1.471	1.513	1.609	1.549	1.632		ACE2	MBL	0.537	0.709	1.034	1.361	1.429	1.488	1.49	1.471	1.597	1.573	1.507	1.54		ACE2	MBL	0.651	0.607	1.197	1.72	1.891	1.986	2.053	2.064	2.109	2.092	2.045	2.166
		Notes:	Blank substracted
			Percentage of neutralization calculated as: Neutralization(%) =100-X *100
		MBL (Plate 1)	MBL (Plate 2)	MBL (Plate 3)	CL-11 (plate 1)	CL-11 (plate 2)	CL-11 (plate 3)		Protein pre-incubated with Spike, ng/mL
		0.493	0.537	0.651	0.36	0.304	0.856		20000
		0.556	0.709	0.607	0.724	0.634	1.058		5000
		0.884	1.034	1.197	1.199	1.17	1.336		1250
		1.242	1.361	1.72	1.496	1.355	1.697		312.5
		1.269	1.429	1.891	1.579	1.374	1.892		78.125
		1.589	1.488	1.986	1.561	1.464	1.978		19.5312
		1.618	1.49	2.053	1.595	1.523	2.014		4.88281
		1.471	1.471	2.064	1.552	1.535	2.014		1.2207
		1.513	1.597	2.109	1.588	1.591	2.079		0.305176
		1.609	1.573	2.092	1.632	1.493	2.039		0.0762939
		1.549	1.507	2.045	1.632	1.476	1.62		0.0190735
		1.632	1.54	2.166	1.614	1.57	2.082		Blank
		% binding compared to no protein
		MBL (Plate 1)	MBL (Plate 2)	MBL (Plate 3)	CL-11 (plate 1)	CL-11 (plate 2)	CL-11 (plate 3)
		0.302083	0.348701	0.300554	0.223048	0.193631	0.411143		20000
		0.340686	0.46039	0.28024	0.448575	0.403822	0.508165		5000
		0.541667	0.671429	0.552632	0.742875	0.745223	0.641691		1250
		0.761029	0.883766	0.79409	0.92689	0.863057	0.815082		312.5
		0.777574	0.927922	0.873038	0.978315	0.875159	0.908742		78.125
		0.973652	0.966234	0.916898	0.967162	0.932484	0.950048		19.5312
		0.991422	0.967532	0.94783	0.988228	0.970064	0.967339		4.88281
		0.901348	0.955195	0.952909	0.961586	0.977707	0.967339		1.2207
		0.927083	1.03701	0.973684	0.983891	1.01338	0.998559		0.305176
		0.985907	1.02143	0.965836	1.01115	0.950955	0.979347		0.0762939
		0.949142	0.978571	0.944137	1.01115	0.940127	0.778098		0.0190735
		1	1	1	1	1	1		Blank
		% binding inhibition
		MBL (Plate 1)	MBL (Plate 2)	MBL (Plate 3)	CL-11 (plate 1)	CL-11 (plate 2)	CL-11 (plate 3)
		69.7917	65.1299	69.9446	77.6952	80.6369	58.8857		20000
		65.9314	53.961	71.976	55.1425	59.6178	49.1835		5000
		45.8333	32.8571	44.7368	25.7125	25.4777	35.8309		1250
		23.8971	11.6234	20.591	7.31103	13.6943	18.4918		312.5
		22.2426	7.20779	12.6962	2.16853	12.4841	9.12584		78.125
		2.6348	3.37662	8.31025	3.28377	6.75159	4.9952		19.5312
		0.857843	3.24675	5.21699	1.1772	2.99363	3.26609		4.88281
		9.8652	4.48052	4.70914	3.84139	2.2293	3.26609		1.2207
		7.29167	-3.7013	2.63158	1.6109	-1.33758	0.144092		0.305176
		1.40931	-2.14286	3.41644	-1.11524	4.90446	2.06532		0.0762939
		5.08578	2.14286	5.58633	-1.11524	5.98726	22.1902		0.0190735
		0	0	0	0	0	0		Blank

## Sheet: Fig.4B
Fig. 4B		MBL plate														CL11 plate														mAb plate
Plate read-out (after QC)
		1	2	3	4	5	6	7	8	9	10	11	12			1	2	3	4	5	6	7	8	9	10	11	12			1	2	3	4	5	6	7	8	9	10	11	12
	A		10	31	10	15	13	24	26	23	26	33	13		A	33	48	14	10	14	61	46	11	9	8	36	43		A		48	15	13	19	6	6	8	13	39	19
	B		531	506	976	3693	4964	4824	4891	4959	4973	4856			B		3840	4783	4324	5184	4880	5000	5019	4838	4813	4894			B		201	9	1785	1743					4656	4674
	C		316	239	3176	2126	5210	4988	4579	5191	5143	4881			C		3780	4108	4964	4935	4800	5128	5091	4785	4880	4918			C		166	483	1418	3318					4713	4714
	D		351	611	3765	2524	4691	4989	5220	4853	5026	5013			D		3045	4371	5053	5160	4356	5061	5156	4960	5239	4931			D		11	430	1273	3763					4759	4533
	E		826	1821	1375	1088	5040	4823	5155	5009	5004	5053			E		3039	5094	4891	4719	4705	4850	5126	4930	4999	4811			E		281	325	1906	4376					5	4
	F	29	10	48	16	13	14	15	33	8	10	8	13		F	21	13	35	24	23	13	4	30	8	9	11	43		F		9	19	21	9					9	15
	G	16	25	6	10	16	11	10	11	10	14	29	11		G	9	45	6	21	11	20	14	29	9	11	64	14		G		18	18	4	16	8	6	10	6	8	29
	H	15	9	14	13	11	10	9	25	39	33	16			H	24	8	16	15	5	64	9	5	28	15	38	71		H		31	13	28	20	68	9	5	38	55	59
			MBL ug/ml				MBL buffer "ug/ml"				Orange=Virus only		Grey=negative blank				CL11 ug/ml				CL11 buffer "ug/ml"				Orange=Virus only		Grey=negative blank				mAb ug/ml								Orange=Virus only		Grey=negative blank
Annotated			40	20	10	5	40	20	10	5							40	20	10	5	40	20	10	5							40	20	10	5
		1	2	3	4	5	6	7	8	9	10	11	12			1	2	3	4	5	6	7	8	9	10	11	12			1	2	3	4	5	6	7	8	9	10	11	12
			10	31	10	15	13	24	26	23	26	33	13			33	48	14	10	14	61	46	11	9	8	36	43			-4	48	15	13	19	6	6	8	13	39	19
	Replicate 1		531	506	976	3693	4964	4824	4891	4959	4973	4856			Replicate 1		3840	4783	4324	5184	4880	5000	5019	4838	4813	4894			Replicate 1	75	201	9	1785	1743					4656	4674
	Replicate 2		316	239	3176	2126	5210	4988	4579	5191	5143	4881			Replicate 2		3780	4108	4964	4935	4800	5128	5091	4785	4880	4918			Replicate 2	45	166	483	1418	3318					4713	4714
	Replicate 3		351	611	3765	2524	4691	4989	5220	4853	5026	5013			Replicate 3		3045	4371	5053	5160	4356	5061	5156	4960	5239	4931			Replicate 3	16	11	430	1273	3763					4759	4533
	Replicate 4		826	1821	1375	1088	5040	4823	5155	5009	5004	5053			Replicate 4		3039	5094	4891	4719	4705	4850	5126	4930	4999	4811			Replicate 4	39	281	325	1906	4376					5	4
		29	10	48	16	13	14	15	33	8	10	8	13			21	13	35	24	23	13	4	30	8	9	11	43			16	9	19	21	9					9	15
		16	25	6	10	16	11	10	11	10	14	29	11			9	45	6	21	11	20	14	29	9	11	64	14			5	18	18	4	16	8	6	10	6	8	29
		15	9	14	13	11	10	9	25	39	33	16				24	8	16	15	5	64	9	5	28	15	38	71			-4	31	13	28	20	68	9	5	38	55	59
		Blank	17.4783													Blank	23.2917													Blank	19.9167
		Blank subtracted														Blank subtracted														Blank subtracted
		1	2	3	4	5	6	7	8	9	10	11	12			1	2	3	4	5	6	7	8	9	10	11	12			1	2	3	4	5	6	7	8	9	10	11	12
	A														A														A
	B		513.522	488.522	958.522	3675.52	4946.52	4806.52	4873.52	4941.52	4973	4856			B		3816.71	4759.71	4300.71	5160.71	4856.71	4976.71	4995.71	4814.71	4813	4894			B		181.083	-10.9167	1765.08	1723.08					4656	4674
	C		298.522	221.522	3158.52	2108.52	5192.52	4970.52	4561.52	5173.52	5143	4881			C		3756.71	4084.71	4940.71	4911.71	4776.71	5104.71	5067.71	4761.71	4880	4918			C		146.083	463.083	1398.08	3298.08					4713	4714
	D		333.522	593.522	3747.52	2506.52	4673.52	4971.52	5202.52	4835.52	5026	5013			D		3021.71	4347.71	5029.71	5136.71	4332.71	5037.71	5132.71	4936.71	5239	4931			D		-8.91667	410.083	1253.08	3743.08					4759	4533
	E		808.522	1803.52	1357.52	1070.52	5022.52	4805.52	5137.52	4991.52	5004	5053			E		3015.71	5070.71	4867.71	4695.71	4681.71	4826.71	5102.71	4906.71	4999	4811			E		261.083	305.083	1886.08	4356.08					5	4
	F														F														F
	G														G														G
	H														H														H
		Virus only	4993.62													Virus only	4935.62													Virus only	4674.83
		% Inhibition														% Inhibition														% Inhibition
		1	2	3	4	5	6	7	8	9	10	11	12			1	2	3	4	5	6	7	8	9	10	11	12			1	2	3	4	5	6	7	8	9	10	11	12
	A														A														A
	B		89.7165	90.2171	80.8051	26.3957	0.943268	3.74684	2.40513	1.0434					B		22.6702	3.56422	12.864	-4.56038	1.59892	-0.832384	-1.21734	2.44988					B		96.1264	100.234	62.2429	63.1413
	C		94.0219	95.5639	36.7489	57.7757	-3.98301	0.462655	8.6531	-3.60253					C		23.8859	17.2403	-0.102993	0.484572	3.21979	-3.42577	-2.67612	3.5237					C		96.8751	90.0941	70.0934	29.4502
	D		93.321	88.1144	24.9539	49.8056	6.41024	0.44263	-4.18327	3.1661					D		38.7776	11.9117	-1.90621	-4.07412	12.2156	-2.0683	-3.99308	-0.0219493					D		100.191	91.2279	73.1951	19.9312
	E		83.8089	63.8835	72.8149	78.5622	-0.578673	3.76687	-2.88161	0.0421189					E		38.8992	-2.7369	1.37605	4.86092	5.14457	2.20675	-3.38525	0.585876					E		94.4151	93.4739	59.6545	6.81842
	F														F														F
	G														G														G
	H														H														H

## Sheet: Fig.4C
Fig. 4C
Plate read-out (after QC)
		1	2	3	4	5	6	7	8	9	10	11	12
	A		48	-4	50	94	11	9	13	23	21	35
	B	4974		1880	2763	4199	4219		4331	5189	5103	5021	5001
	C	4968		2336	3545	2490	2814		4901	4906	5163	4856	4916
	D	4945		1801	4828	1104	4998		4628	5133	5054	4921	5013
	E	4719		2976	2184	4106	1198		4038	5179	5079	5118	4886
	F			25	6	10	9	11	13	79	48
	G			6	6	53	5	36	14	-4	28
	H			24	26	63	68	50	58	-4	31
				CL11 ug/ml					CL11 buffer "ug/ml"				Orange=Virus only
Annotated				20+10	10+5	5+2.5	2.5+1.25		20+10	10+5	5+2.5	2.5+1.25	Grey=negative blank
		1	2	3	4	5	6	7	8	9	10	11	12
			48	-4	50	94	11	9	13	23	21	35
	Replicate 1	4974		1880	2763	4199	4219		4331	5189	5103	5021	5001
	Replicate 2	4968		2336	3545	2490	2814		4901	4906	5163	4856	4916
	Replicate 3	4945		1801	4828	1104	4998		4628	5133	5054	4921	5013
	Replicate 4	4719		2976	2184	4106	1198		4038	5179	5079	5118	4886
				25	6	10	9	11	13	79	48
				6	6	53	5	36	14	-4	28
				24	26	63	68	50	58	-4	31
		Blank	28.2647
		Blank subracted
		1	2	3	4	5	6	7	8	9	10	11	12
	A
	B	4974		1851.74	2734.74	4170.74	4190.74		4302.74	5160.74	5074.74	4992.74	5001
	C	4968		2307.74	3516.74	2461.74	2785.74		4872.74	4877.74	5134.74	4827.74	4916
	D	4945		1772.74	4799.74	1075.74	4969.74		4599.74	5104.74	5025.74	4892.74	5013
	E	4719		2947.74	2155.74	4077.74	1169.74		4009.74	5150.74	5050.74	5089.74	4886
	F
	G
	H
		Virus only	4927.75
		% Inhibition
		1	2	3	4	5	6	7	8	9	10	11	12
	A
	B			62.4223	44.5034	15.3623	14.9564		12.6836	-4.72803	-2.98281	-1.31876
	C			53.1686	28.6341	50.0434	43.4684		1.11643	1.01496	-4.2004	2.02962
	D			64.0255	2.59783	78.1698	-0.852018		6.65648	-3.5916	-1.98844	0.710562
	E			40.1809	56.2532	17.2496	76.2623		18.6295	-4.52509	-2.49577	-3.28721
	F
	G
	H

## Sheet: Fig.4D
Sample Name	Gene Name	Cq Mean	Cq Error	Concentration Mean	Log10	Concentration Error	%Error	Sample Type	Eluted volume (uL)	Extracted volume (uL)	RNA copies/uL	Pre-dilution	Dilution factor	RNA copies/uL	Log10 RNA copies/uL
Sample 1	Gene E	20.55	0.12	127200	5.10449	11070	0.0870283	Standard
Sample 3	Gene E	24.01	0.10	10330	4.0141	740.4	0.0716747	Standard
Sample 5	Gene E	27.61	0.22	768	2.88536	121.5	0.158203	Standard										Plate layout
Sample 7	Gene E	31.12	0.29	60.69	1.78312	12.65	0.208436	Standard
Sample 9	Gene E	32.89	0.01	16.65	1.22141	0.0853	0.00512312	Standard										1	2	3	4	5	6	7	8	9	10	11	12
Sample 11	Gene E	33.90	0.27	8.059	0.906281	1.559	0.193448	Negative control									A
B2 10^-3	Gene E	25.18	0.15	4451	3.64846	477.8	0.107347	Unknown	15	100	667.65	2	1000	1335300	6.12558		B		CL11 experiment				CL11 buffer control				Virus only
B2 10^-4	Gene E	28.71	0.14	343.7	2.53618	35.15	0.102269	Unknown	15	100	51.555	2	10000	1031100	6.0133		C		40	20	10		40	20	10
B3 10^-3	Gene E	24.88	0.03	5496	3.74005	112.6	0.0204876	Unknown	15	100	824.4	2	1000	1648800	6.21717		D
B3 10^-4	Gene E	28.18	0.09	505.6	2.70381	33.64	0.0665348	Unknown	15	100	75.84	2	10000	1516800	6.18093		E
B4 10^-3	Gene E	23.74	0.41	12830	4.10823	3756	0.292751	Unknown	15	100	1924.5	2	1000	3849000	6.58535		F		Blank
B4 10^-4	Gene E	27.93	0.19	608.2	2.78405	83.85	0.137866	Unknown	15	100	91.23	2	10000	1824600	6.26117		G
C2 10^-3	Gene E	26.45	0.21	1778	3.24993	263.2	0.148031	Unknown	15	100	266.7	2	1000	533400	5.72705		H
C2 10^-4	Gene E	29.98	0.51	141.3	2.15014	50.95	0.36058	Unknown	15	100	21.195	2	10000	423900	5.62726
C3 10^-3	Gene E	25.10	0.18	4706	3.67265	625	0.132809	Unknown	15	100	705.9	2	1000	1411800	6.14977
C3 10^-4	Gene E	28.65	0.35	363.9	2.56098	92.19	0.253339	Unknown	15	100	54.585	2	10000	1091700	6.0381			**The values highlighted in green were used in calculations for the graph
C4 10^-3	Gene E	23.54	0.47	14920	4.17377	4951	0.331836	Unknown	15	100	2238	2	1000	4476000	6.65089
C4 10^-4	Gene E	26.91	0.05	1268	3.10312	45.45	0.0358438	Unknown	15	100	190.2	2	10000	3804000	6.58024
B6 10^-1	Gene E	16.80	0.27	1933000	6.28623	373800	0.193378	Unknown	15	100	289950	2	10	5799000	6.76335
B6 10^-3	Gene E	23.53	0.04	14620	4.16495	449.1	0.0307182	Unknown	15	100	2193	2	1000	4386000	6.64207
B6 10^-4	Gene E	27.30	0.13	957.7	2.98123	93.06	0.0971703	Unknown	15	100	143.655	2	10000	2873100	6.45835
B7 10^-1	Gene E	14.60	0.25	9503000	6.97786	1743000	0.183416	Unknown	15	100	1425450	2	10	28509000	7.45498
B7 10^-3	Gene E	21.79	0.39	52750	4.72222	14670	0.278104	Unknown	15	100	7912.5	2	1000	15825000	7.19934
B7 10^-4	Gene E	25.28	0.12	4135	3.61648	359.7	0.0869891	Unknown	15	100	620.25	2	10000	12405000	7.0936
B8 10^-1	Gene E	14.91	0.03	7529000	6.87674	154200	0.0204808	Unknown	15	100	1129350	2	10	22587000	7.35386
B8 10^-3	Gene E	21.76	0.02	52860	4.72313	812.4	0.0153689	Unknown	15	100	7929	2	1000	15858000	7.20025
B8 10^-4	Gene E	25.11	0.13	4662	3.66857	429.2	0.0920635	Unknown	15	100	699.3	2	10000	13986000	7.14569
C6 10^-1	Gene E	16.67	0.09	2114000	6.3251	140600	0.066509	Unknown	15	100	317100	2	10	6342000	6.80223
C6 10^-3	Gene E	23.80	0.10	12030	4.08027	862.1	0.0716625	Unknown	15	100	1804.5	2	1000	3609000	6.55739
C6 10^-4	Gene E	27.44	0.05	863.5	2.93626	30.96	0.0358541	Unknown	15	100	129.525	2	10000	2590500	6.41338
C7 10^-1	Gene E	15.65	0.06	4422000	6.64562	203800	0.0460877	Unknown	15	100	663300	2	10	13266000	7.12274
C7 10^-3	Gene E	22.54	0.09	30080	4.47828	2001	0.0665226	Unknown	15	100	4512	2	1000	9024000	6.9554
C7 10^-4	Gene E	26.02	0.06	2407	3.38148	98.61	0.040968	Unknown	15	100	361.05	2	10000	7221000	6.8586
C8 10^-1	Gene E	15.25	0.01	5906000	6.77129	30250	0.00512191	Unknown	15	100	885900	2	10	17718000	7.24841
C8 10^-3	Gene E	22.14	0.03	40000	4.60206	819.5	0.0204875	Unknown	15	100	6000	2	1000	12000000	7.07918
C8 10^-4	Gene E	25.91	0.07	2607	3.41614	133.5	0.0512083	Unknown	15	100	391.05	2	10000	7821000	6.89326
B10 10^-4	Gene E	26.03	0.03	2389	3.37822	48.95	0.0204897	Unknown	15	100	358.35	2	10000	7167000	6.85534
B10 10^-5	Gene E	29.45	0.01	200.5	2.30211	2.054	0.0102444	Unknown	15	100	30.075	2	100000	6015000	6.77924
C10 10^-4	Gene E	26.25	0.04	2045	3.31069	52.36	0.0256039	Unknown	15	100	306.75	2	10000	6135000	6.78781
C10 10^-5	Gene E	29.88	0.20	147.6	2.16909	21.1	0.142954	Unknown	15	100	22.14	2	100000	4428000	6.64621
F2	Gene E	32.87	0.12	16.93	1.22866	1.472	0.0869462	Unknown	15	100	2.5395	2	1	5.079	0.705778
F3	Gene E	33.60	0.11	9.937	0.997255	0.8135	0.0818658	Unknown	15	100	1.49055	2	1	2.9811	0.474377

## Sheet: Fig.4E
Sample Name	Gene Name	Cq Mean	Cq Error	Concentration Mean	Log10	Concentration Error	%Error	Sample Type	Eluted volume (uL)	Extracted volume (uL)	RNA copies/uL	Pre-dilution	Dilution factor	RNA copies/uL	Log10 RNA copies/uL
Sample 1	Gene E	21.10	0.07	115700	5.06333	6088	0.0526188	Standard
Sample 3	Gene E	24.20	0.34	11690	4.06781	2922	0.249957	Standard
Sample 5	Gene E	27.79	0.13	796.3	2.90108	75.34	0.0946126	Standard										Plate layout
Sample 7	Gene E	31.30	0.06	58.27	1.76545	2.453	0.0420971	Standard
Sample 9	Gene E	33.02	0.13	16.29	1.21192	1.626	0.0998158	Standard										1	2	3	4	5	6	7	8	9	10	11	12
Sample 11	Gene E	33.32	0.47	13.4	1.1271	4.631	0.345597	Negative control									A
B3 10^-1	Gene E	26.15	0.04	2694	3.4304	85.08	0.0315813	Unknown	15	100	404.1	2	10	8082	3.90752		B			CL11 experiment					CL11 buffer control				Virus only
B3 10^-2	Gene E	25.21	0.16	5441	3.73568	628.7	0.115549	Unknown	15	100	816.15	2	100	163230	5.2128		C			20+10	10+5				20+10	10+5
B3 10^-3	Gene E	28.92	0.04	343.9	2.53643	9.051	0.0263187	Unknown	15	100	51.585	2	1000	103170	5.01355		D
B4 10^-1	Gene E	23.75	0.18	16210	4.20978	2127	0.131215	Unknown	15	100	2431.5	2	10	48630	4.6869		E
B4 10^-2	Gene E	24.31	0.03	10600	4.02531	223.2	0.0210566	Unknown	15	100	1590	2	100	318000	5.50243		F
B4 10^-3	Gene E	27.72	0.04	837.2	2.92283	26.44	0.0315815	Unknown	15	100	125.58	2	1000	251160	5.39995		G
C3 10^-1	Gene E	26.63	0.01	1891	3.27669	9.956	0.00526494	Unknown	15	100	283.65	2	10	5673	3.75381		H
C3 10^-2	Gene E	26.01	0.01	2990	3.47567	31.47	0.0105251	Unknown	15	100	448.5	2	100	89700	4.95279
C3 10^-3	Gene E	29.49	0.08	224.3	2.35083	14.16	0.0631297	Unknown	15	100	33.645	2	1000	67290	4.82795
C4 10^-1	Gene E	22.99	0.36	28930	4.46135	7675	0.265296	Unknown	15	100	4339.5	2	10	86790	4.93847
C4 10^-2	Gene E	22.46	0.00	42010	4.62335	#VALUE!	#VALUE!	Unknown	15	100	6301.5	2	100	1260300	6.10047				**The values highlighted in green were used in calculations for the graph
C4 10^-3	Gene E	25.83	0.13	3439	3.53643	343.4	0.0998546	Unknown	15	100	515.85	2	1000	1031700	6.01355
B8 10^-1	Gene E	17.46	0.03	1738000	6.24005	36580	0.0210472	Unknown	15	100	260700	2	10	5214000	6.71717
B8 10^-3	Gene E	23.96	0.02	13800	4.13988	218	0.0157971	Unknown	15	100	2070	2	1000	4140000	6.617
B8 10^-4	Gene E	27.56	0.03	943	2.97451	19.85	0.0210498	Unknown	15	100	141.45	2	10000	2829000	6.45163
B9 10^-1	Gene E	15.74	0.01	6275000	6.79761	33030	0.00526375	Unknown	15	100	941250	2	10	18825000	7.27473
B9 10^-3	Gene E	22.29	0.05	47870	4.68006	1764	0.0368498	Unknown	15	100	7180.5	2	1000	14361000	7.15718
B9 10^-4	Gene E	25.01	0.09	6324	3.80099	432.5	0.0683903	Unknown	15	100	948.6	2	10000	18972000	7.27811
C8 10^-1	Gene E	17.01	0.05	2439000	6.38721	89840	0.0368348	Unknown	15	100	365850	2	10	7317000	6.86433
C8 10^-3	Gene E	23.58	0.13	18290	4.26221	1730	0.0945872	Unknown	15	100	2743.5	2	1000	5487000	6.73933
C8 10^-4	Gene E	27.15	0.14	1283	3.10823	134.8	0.105066	Unknown	15	100	192.45	2	10000	3849000	6.58535
C9 10^-1	Gene E	16.24	0.07	4312000	6.63468	226900	0.0526206	Unknown	15	100	646800	2	10	12936000	7.1118
C9 10^-3	Gene E	23.19	0.07	24410	4.38757	1285	0.0526424	Unknown	15	100	3661.5	2	1000	7323000	6.86469
C9 10^-4	Gene E	26.67	0.01	1829	3.26221	19.26	0.0105303	Unknown	15	100	274.35	2	10000	5487000	6.73933
B12 10^-4	Gene E	25.32	0.17	5017	3.70044	632.1	0.125992	Unknown	15	100	752.55	2	10000	15051000	7.17757
B12 10^-5	Gene E	29.20	0.11	278.6	2.44498	23.44	0.084135	Unknown	15	100	41.79	2	100000	8358000	6.9221
C12 10^-4	Gene E	25.48	0.04	4453	3.64865	117.2	0.0263193	Unknown	15	100	667.95	2	10000	13359000	7.12577
C12 10^-5	Gene E	29.21	0.08	276.3	2.44138	17.44	0.0631198	Unknown	15	100	41.445	2	100000	8289000	6.9185
CONTROL	Gene E	23.81	0.16	15490	4.19005	1871	0.120788	Unknown	15	100	2323.5	2	100	464700	5.66717
