# Supplementary material for: Collectin-11, a complement pattern recognition molecule, mediates pulmonary SARS-CoV-2 neutralization and protection
Source: PLoS Pathog. 2026 May 13;22(5):e1014216. doi: 10.1371/journal.ppat.1014216 (PMC13197076; doi:10.1371/journal.ppat.1014216)
Supplement: S5 Data — (XLSX) [file ppat.1014216.s005.xlsx]

## Sheet: Fig.5A
Fig. 5A		CL11 plate															mAb plate
Plate read-out (after QC)
		1	2	3	4	5	6	7	8	9	10	11	12				1	2	3	4	5	6	7	8	9	10	11	12
	A															A
	B	445	1009	1424	1105	4361	4192	4241	3889	4460	3491	4385	3721			B	14	20	462	224	4382	4289	4620	4496	4398	4502	4595	3979
	C	566	2535	2808	3000	4394	4302	4441	4139	4273	4541	3815	4124			C	212	12	728	34	4271	4601	4779	4711	4638	4745	4464	4320
	D	2026	2909	2711	1636	4126	3064	4314	4275	12	46	8	108			D	1270	164	27	275	4489	4769	4694	4560	35	26	72	21
	E	2113	2895	3484	489	4266	4113	4139	4127	14	47	13	14			E	1190	911	3616	3353	4746	4521	4424	4620	28	49	16	45
	F	1988	1801	2609	1533	3855	4285	4413	4127	14	53	60	53			F	299	2025	1856	3165	4495	4841	4379	4393	16	55	38	20
	G										46	86	109			G									113	86	27	72
	H															H
Annotated		CL11				CL11 buffer							Orange=Virus only				mAb				mAb buffer							Orange=Virus only
	ug/ml	Repl 1	Repl 2	Repl 3	Repl 4	Repl 1	Repl 2	Repl 3	Repl 4				Grey=negative blank			ug/ml	Repl 1	Repl 2	Repl 3	Repl 4	Repl 1	Repl 2	Repl 3	Repl 4				Grey=negative blank
	40	445	1009	1424	1105	4361	4192	4241	3889	4460	3491	4385	3721			40	14	20	462	224	4382	4289	4620	4496	4398	4502	4595	3979
	20	566	2535	2808	3000	4394	4302	4441	4139	4273	4541	3815	4124			20	212	12	728	34	4271	4601	4779	4711	4638	4745	4464	4320
	10	2026	2909	2711	1636	4126	3064	4314	4275	12	46	8	108			10	1270	164	27	275	4489	4769	4694	4560	35	26	72	21
	5	2113	2895	3484	489	4266	4113	4139	4127	14	47	13	14			5	1190	911	3616	3353	4746	4521	4424	4620	28	49	16	45
	2.5	1988	1801	2609	1533	3855	4285	4413	4127	14	53	60	53			2.5	299	2025	1856	3165	4495	4841	4379	4393	16	55	38	20
											46	86	109												113	86	27	72
		Blank	45.5333														Blank	44.9375
		Blank subtracted															Blank subtracted
		1	2	3	4	5	6	7	8	9	10	11	12				1	2	3	4	5	6	7	8	9	10	11	12
	A															A
	B	399.467	963.467	1378.47	1059.47	4315.47	4146.47	4195.47	3843.47	4414.47	3445.47	4339.47	3675.47			B	-30.9375	-24.9375	417.062	179.062	4337.06	4244.06	4575.06	4451.06	4353.06	4457.06	4550.06	3934.06
	C	520.467	2489.47	2762.47	2954.47	4348.47	4256.47	4395.47	4093.47	4227.47	4495.47	3769.47	4078.47			C	167.062	-32.9375	683.062	-10.9375	4226.06	4556.06	4734.06	4666.06	4593.06	4700.06	4419.06	4275.06
	D	1980.47	2863.47	2665.47	1590.47	4080.47	3018.47	4268.47	4229.47							D	1225.06	119.062	-17.9375	230.062	4444.06	4724.06	4649.06	4515.06
	E	2067.47	2849.47	3438.47	443.467	4220.47	4067.47	4093.47	4081.47							E	1145.06	866.062	3571.06	3308.06	4701.06	4476.06	4379.06	4575.06
	F	1942.47	1755.47	2563.47	1487.47	3809.47	4239.47	4367.47	4081.47							F	254.062	1980.06	1811.06	3120.06	4450.06	4796.06	4334.06	4348.06
	G															G
	H															H
		Virus only	4055.72														Virus only	4410.19
		% Inhibition															% Inhibition
		1	2	3	4	5	6	7	8	9	10	11	12				1	2	3	4	5	6	7	8	9	10	11	12
	A															A
	B	90.1505	76.2442	66.0118	73.8772	-6.40454	-2.23758	-3.44575	5.23335							B	100	100	90.5432	95.9398	1.65809	3.76685	0	0
	C	87.1671	38.6183	31.8871	27.153	-7.21821	-4.9498	-8.37706	-0.930785							C	96.2119	100	84.5117	100.248	4.17499	0	0	0
	D	51.1685	29.3968	34.2788	60.7846	-0.61025	25.575	-5.24568	-4.28408							D	72.222	97.3003	100.407	94.7834	0	0	0	0
	E	49.0234	29.742	15.2193	89.0656	-4.06217	-0.289715	-0.930785	-0.634906							E	74.036	80.3622	19.027	24.9904	0	0	0.705752	0
	F	52.1055	56.7162	36.7937	63.3242	6.07168	-4.53064	-7.68668	-0.634906							F	94.2392	55.1025	58.9346	29.2533	0	0	1.72612	1.40867
	G															G
	H															H

## Sheet: Fig.5B
Fig. 5B		CL11 plate															mAb plate
Plate read-out (after QC)
		1	2	3	4	5	6	7	8	9	10	11	12				1	2	3	4	5	6	7	8	9	10	11	12
	A															A
	B		15	34	68	215	35	41		88	40	101				B	3	4	26	68	638	160	400
	C		11	11	40	74	114	576		299	36	389				C	0	4	45	40	44	153	430
	D		15	11	25	43	90	161		413	276	39				D	4	3	10	200	45	371	79
	E		15	13	15	63	496	424		188	114	46				E	1	0	474	404	96	706	706
	F	51	229	198	160	60	41	496	705	83	703	200	79			F	123	516	389	83	524	60	94	345	249	93	415	66
	G	80	258	329	380	55	235	50	76							G	66	365	654	51	183	206	303	405	0	0	4	5
	H	0	4	4	4	0	0	0	1	1	0	1	5			H	0	4	0	0	1	3	1	3	1	0	0	0
													Orange=Virus only															Orange=Virus only
Annotated			CL-11 ug/ml						CL-11 buffer control "ug/ml"				Grey=negative blank				mAb ug/ml											Grey=negative blank
			20	10	5	2.5	1.25	0.625	40	20	10	5	2.5				30	15	7.5	3.75	1.875	0.9375	0.46875
	Replicate 1		15	34	68	215	35	41		88	40	101				Replicate 1	3	4	26	68	638	160	400
	Replicate 2		11	11	40	74	114	576		299	36	389				Replicate 2	0	4	45	40	44	153	430
	Replicate 3		15	11	25	43	90	161		413	276	39				Replicate 3	4	3	10	200	45	371	79
	Replicate 4		15	13	15	63	496	424		188	114	46				Replicate 4	1	0	474	404	96	706	706
		51	229	198	160	60	41	496	705	83	703	200	79				123	516	389	83	524	60	94	345	249	93	415	66
		80	258	329	380	55	235	50	76								66	365	654	51	183	206	303	405
		0	4	4	4	0	0	0	1	1	0	1	5				0	4	0	0	1	3	1	3	1	0	0	0
		Blank	1.66667														Blank	1.08333
		Blank subtract															Blank subtracted
		1	2	3	4	5	6	7	8	9	10	11	12				1	2	3	4	5	6	7	8	9	10	11	12
	A
	B		13.3333	32.3333	66.3333	213.333	33.3333	39.3333		86.3333	38.3333	99.3333					1.91667	2.91667	24.9167	66.9167	636.917	158.917	398.917
	C		9.33333	9.33333	38.3333	72.3333	112.333	574.333		297.333	34.3333	387.333					-1.08333	2.91667	43.9167	38.9167	42.9167	151.917	428.917
	D		13.3333	9.33333	23.3333	41.3333	88.3333	159.333		411.333	274.333	37.3333					2.91667	1.91667	8.91667	198.917	43.9167	369.917	77.9167
	E		13.3333	11.3333	13.3333	61.3333	494.333	422.333		186.333	112.333	44.3333					-0.0833333	-1.08333	472.917	402.917	94.9167	704.917	704.917
	F	49.3333	227.333	196.333	158.333	58.3333	39.3333	494.333	703.333	81.3333	701.333	198.333	77.3333				121.917	514.917	387.917	81.9167	522.917	58.9167	92.9167	343.917	247.917	91.9167	413.917	64.9167
	G	78.3333	256.333	327.333	378.333	53.3333	233.333	48.3333	74.3333								64.9167	363.917	652.917	49.9167	181.917	204.917	301.917	403.917
	H
		Virus only	221.733														Virus only	258.417
		% Inhibition															% Inhibition
		1	2	3	4	5	6	7	8	9	10	11	12				1	2	3	4	5	6	7	8	9	10	11	12
	A
	B		93.9868	85.4179	70.0842	3.78833	84.9669	82.261		61.0643	82.712	55.2014					99.2583	98.8713	90.3579	74.1051	-146.469	38.5037	-54.3696
	C		95.7907	95.7907	82.712	67.3782	49.3385	0		0	84.5159	0					100.419	98.8713	83.0055	84.9403	83.3925	41.2125	-65.9787
	D		93.9868	95.7907	89.4768	81.359	60.1624	28.1419		0	0	83.163					98.8713	99.2583	96.5495	23.0248	83.0055	-43.1474	69.8484
	E		93.9868	94.8888	93.9868	72.3391	0	0		15.9651	49.3385	80.006					100.032	100.419	-83.0055	-55.9174	63.2699	-172.783	-172.783
	F
	G
	H

## Sheet: Fig.5C
Fig. 5C		CL11 plate														CL11 buffer control														mAb plate
Plate read-out (after QC)
		1	2	3	4	5	6	7	8	9	10	11	12			1	2	3	4	5	6	7	8	9	10	11	12			1	2	3	4	5	6	7	8	9	10	11	12
	A	18	6	13	5	11	5	6	6	6	10	11	-3		A	18	23	14	9	9	0	1	15	25	10	19	-3		A	9	21	26	9	5	11	5	23	6	13	0	21
	B		483	378	634	871	1859	814	1041	699	1574	1309	1418		B		1513	1494	1648	1546	1655	1581	1639	1653	1251	1275	1270		B	34	113	150	393	789	1273	1353	1509	1511	1243	1834	1511
	C		824	733	1043	966	575	626	960	585	1481	1508	1864		C		1801	1400	1361	1659	1653	1424	1673	1509	1441	1473	1316		C	25	28	84	568	1080	1340	1434	1426	1310	1661	1400	1569
	D		405	538	470	395	429	779	626	885	1081	1473	1544		D		1659	1839	1651	1684	1686	1520	1376	1495	1278	1506	1253		D	31	60	115	389	1190	1375	1506	1546	1548	1543	1411	1795
	E		670	299	801	491	633	526	1094	969	1301	1130	1400		E		1696	1759	1829	1710	1779	1441	1601	1370	1264	1654	1601		E	88	35	116	573	1151	1494	1461	1350	1356	1471	1370	1376
	F		539	653	493	940	753	681	1191	1031	1280	1436	1233		F		1556	1593	1756	1634	1766	1548	1454	1501	1279	1253	1426		F	33	108	264	315	1000	1266	1365	1321	1523	1396	1345	1565
	G		835	426	565	676	786	724	1290	879	1481	1416	1515		G		2216	1671	1706	1715	1526	1611	1341	1569	1404	1550	1548		G	66	21	51	391	876	1135	1325	1369	1626	1486	1346	1499
	H	35	23	23	8	9	18	5	13	14	4	1	20		H	-3	14	10	10	29	5	19	20	44	11	9	28		H	44	20	5	9	8	4	6	6	11	11	26	4
			CL11 ug/ml										Orange=Virus only				CL11 buffer control "ug/ml"										Orange=Virus only			mAb ug/ml											Orange=Virus only
Annotated			20	10	5	2.5	1.25	0.625	0.3125	0.15625			Grey=negative blank				20	10	5	2.5	1.25	0.625	0.3125	0.15625			Grey=negative blank			40	20	10	5	2.5	1.25	0.625	0.3125	0.15625			Grey=negative blank
																														1	2	3	4	5	6	7	8	9	10	11	12
		18	6	13	5	11	5	6	6	6	10	11	-3			18	23	14	9	9	0	1	15	25	10	19	-3		A	9	21	26	9	5	11	5	23	6	13	0	21
	Replicate 1		483	378	634	871	1859	814	1041	699	1574	1309	1418		Replicate 1		1513	1494	1648	1546	1655	1581	1639	1653	1251	1275	1270		B	34	113	150	393	789	1273	1353	1509	1511	1243	1834	1511
	Replicate 2		824	733	1043	966	575	626	960	585	1481	1508	1864		Replicate 2		1801	1400	1361	1659	1653	1424	1673	1509	1441	1473	1316		C	25	28	84	568	1080	1340	1434	1426	1310	1661	1400	1569
	Replicate 3		405	538	470	395	429	779	626	885	1081	1473	1544		Replicate 3		1659	1839	1651	1684	1686	1520	1376	1495	1278	1506	1253		D	31	60	115	389	1190	1375	1506	1546	1548	1543	1411	1795
	Replicate 4		670	299	801	491	633	526	1094	969	1301	1130	1400		Replicate 4		1696	1759	1829	1710	1779	1441	1601	1370	1264	1654	1601		E	88	35	116	573	1151	1494	1461	1350	1356	1471	1370	1376
	Replicate 5		539	653	493	940	753	681	1191	1031	1280	1436	1233		Replicate 5		1556	1593	1756	1634	1766	1548	1454	1501	1279	1253	1426		F	33	108	264	315	1000	1266	1365	1321	1523	1396	1345	1565
	Replicate 6		835	426	565	676	786	724	1290	879	1481	1416	1515		Replicate 6		2216	1671	1706	1715	1526	1611	1341	1569	1404	1550	1548		G	66	21	51	391	876	1135	1325	1369	1626	1486	1346	1499
		35	23	23	8	9	18	5	13	14	4	1	20			-3	14	10	10	29	5	19	20	44	11	9	28		H	44	20	5	9	8	4	6	6	11	11	26	4
		Blank	11.125													Blank	14													Blank	12.625
		Blank subtracted														Blank subtracted														Blank subtracted
		1	2	3	4	5	6	7	8	9	10	11	12			1	2	3	4	5	6	7	8	9	10	11	12			1	2	3	4	5	6	7	8	9	10	11	12
	A														A														A
	B		471.875	366.875	622.875	859.875	1847.88	802.875	1029.88	687.875	1562.88	1297.88	1406.88		B		1499	1480	1634	1532	1641	1567	1625	1639	1237	1261	1256		B	21.375	100.375	137.375	380.375	776.375	1260.38	1340.38	1496.38	1498.38	1230.38	1821.38	1498.38
	C		812.875	721.875	1031.88	954.875	563.875	614.875	948.875	573.875	1469.88	1496.88	1852.88		C		1787	1386	1347	1645	1639	1410	1659	1495	1427	1459	1302		C	12.375	15.375	71.375	555.375	1067.38	1327.38	1421.38	1413.38	1297.38	1648.38	1387.38	1556.38
	D		393.875	526.875	458.875	383.875	417.875	767.875	614.875	873.875	1069.88	1461.88	1532.88		D		1645	1825	1637	1670	1672	1506	1362	1481	1264	1492	1239		D	18.375	47.375	102.375	376.375	1177.38	1362.38	1493.38	1533.38	1535.38	1530.38	1398.38	1782.38
	E		658.875	287.875	789.875	479.875	621.875	514.875	1082.88	957.875	1289.88	1118.88	1388.88		E		1682	1745	1815	1696	1765	1427	1587	1356	1250	1640	1587		E	75.375	22.375	103.375	560.375	1138.38	1481.38	1448.38	1337.38	1343.38	1458.38	1357.38	1363.38
	F		527.875	641.875	481.875	928.875	741.875	669.875	1179.88	1019.88	1268.88	1424.88	1221.88		F		1542	1579	1742	1620	1752	1534	1440	1487	1265	1239	1412		F	20.375	95.375	251.375	302.375	987.375	1253.38	1352.38	1308.38	1510.38	1383.38	1332.38	1552.38
	G		823.875	414.875	553.875	664.875	774.875	712.875	1278.88	867.875	1469.88	1404.88	1503.88		G		2202	1657	1692	1701	1512	1597	1327	1555	1390	1536	1534		G	53.375	8.375	38.375	378.375	863.375	1122.38	1312.38	1356.38	1613.38	1473.38	1333.38	1486.38
	H														H														H
		Virus only	1402.43													Virus only	1377.22													Virus only	1477.43
		% Inhibition														% Inhibition														% Inhibition
		1	2	3	4	5	6	7	8	9	10	11	12			1	2	3	4	5	6	7	8	9	10	11	12			1	2	3	4	5	6	7	8	9	10	11	12
	A														A														A
	B		66.3531	73.8401	55.586	38.6868	-31.7623	42.7512	26.565	50.9512					B		-8.84228	-7.46269	-18.6446	-11.2384	-19.1529	-13.7797	-17.9911	-19.0077					B	98.5532	93.2061	90.7018	74.2543	47.451	14.6914	9.27662	-1.28226	-1.41763
	C		42.0381	48.5269	26.4224	31.9128	59.793	56.1565	32.3407	59.08					C		-29.7539	-0.637354	2.19443	-19.4433	-19.0077	-2.37999	-20.4599	-8.55184					C	99.1624	98.9593	95.169	62.4094	27.7546	10.1565	3.79412	4.33561	12.1871
	D		71.9148	62.4313	67.28	72.6279	70.2035	45.2468	56.1565	37.6885					D		-19.4433	-32.5131	-18.8624	-21.2586	-21.4038	-9.35054	1.10528	-7.5353					D	98.7563	96.7934	93.0707	74.525	20.3093	7.78754	-1.0792	-3.7866	-3.92197
	E		53.0191	79.4731	43.6781	65.7826	55.6573	63.287	22.7858	31.6989					E		-22.1299	-26.7043	-31.787	-23.1464	-28.1565	-3.61436	-15.2319	1.54094					E	94.8982	98.4855	93.0031	62.071	22.949	-0.26698	1.96663	9.47967	9.07356
	F		62.36	54.2312	65.64	33.7668	47.1008	52.2347	15.8693	27.278					F		-11.9645	-14.6511	-26.4865	-17.6281	-27.2126	-11.3836	-4.55829	-7.97096					F	98.6209	93.5445	82.9857	79.5337	33.1694	15.1652	8.46439	11.4425	-2.22985
	G		41.2538	70.4174	60.5061	52.5912	44.7477	49.1686	8.8101	38.1164					G		-59.8871	-20.3146	-22.856	-23.5095	-9.7862	-15.958	3.64663	-12.9084					G	96.3873	99.4331	97.4026	74.3897	41.5624	24.032	11.1718	8.19365	-9.20141
	H														H														H
