# Supplementary material for: Collectin-11, a complement pattern recognition molecule, mediates pulmonary SARS-CoV-2 neutralization and protection
Source: PLoS Pathog. 2026 May 13;22(5):e1014216. doi: 10.1371/journal.ppat.1014216 (PMC13197076; doi:10.1371/journal.ppat.1014216)
Supplement: S6 Data — (XLSX) [file ppat.1014216.s006.xlsx]

## Sheet: S5A
S5A Supplementary Figure: Indirect SARS-CoV-2 neutralization assay
	SARS-CoV-2 MOI 0,5
	Infection (+/-)	Evaluate infection by staining and score as present (1) or not present (0)
	row #	replicate
CL-11 [µg/ml]		1	2	3	4		Dilution
20	1	1	1	1	1		0.25
	2	1	1	1	1		0.025
	3			1			0.0025
	4						0.00025
	5						2.5e-05
	6						2.5e-06
	7						2.5e-07
							Dilution
10	1	1	1	1	1		0.25
	2	1	1	1	1		0.025
	3	1					0.0025
	4						0.00025
	5						2.5e-05
	6						2.5e-06
	7						2.5e-07
							Dilution
5	1	1	1	1	1		0.25
	2	1	1	1	1		0.025
	3						0.0025
	4						0.00025
	5						2.5e-05
	6						2.5e-06
	7						2.5e-07
							Dilution
2.5	1	1	1	1	1		0.25
	2	1	1	1	1		0.025
	3						0.0025
	4						0.00025
	5						2.5e-05
	6						2.5e-06
	7						2.5e-07
							Dilution
1.25	1	1	1	1	1		0.25
	2	1	1	1	1		0.025
	3		1	1			0.0025
	4			1			0.00025
	5						2.5e-05
	6						2.5e-06
	7						2.5e-07
VO 1*	1	1	1	1	1
	2	1	1	1	1
	3			1
	4			1
	5
	6
	7
VO 2*	1	1	1	1	1
	2	1	1	1	1
	3	1	1		1
	4	1
	5
	6
	7						* average of VO 1 and VO 2 was included in the final figure
Blank**	1
	2
	3
	4
	5
	6
	7
		** absence of S protein specific staining in all wells

## Sheet: S5B
S5B Supplementary Figure: Indirect SARS-CoV-2 neutralization assay
	SARS-CoV-2 MOI 1
	Infection (+/-)	Evaluate infection by staining and score as present (1) or not present (0)
	row #	replicate
CL-11 [µg/ml]		1	2	3	4		Dilution
20	1	1	1	1	1		0.25
	2	1	1	1	1		0.025
	3	1					0.0025
	4						0.00025
	5						2.5e-05
	6						2.5e-06
	7						2.5e-07
							Dilution
10	1	1	1	1	1		0.25
	2	1	1	1	1		0.025
	3	1					0.0025
	4	1	1				0.00025
	5						2.5e-05
	6						2.5e-06
	7						2.5e-07
							Dilution
5	1	1	1	1	1		0.25
	2	1	1	1	1		0.025
	3	1	1	1			0.0025
	4						0.00025
	5						2.5e-05
	6						2.5e-06
	7						2.5e-07
							Dilution
VO	1	1	1	1	1		0.25
	2	1	1	1	1		0.025
	3	1	1		1		0.0025
	4	1					0.00025
	5						2.5e-05
	6						2.5e-06
	7						2.5e-07
